# Supplementary material for: Comprehensive molecular analysis of 26 newly established human pancreatic ductal adenocarcinoma cell lines reveals two clusters with variating drug sensitivities
Source: Cancer Cell Int. 2025 Feb 19;25:53. doi: 10.1186/s12935-025-03671-8 (PMC11837577; doi:10.1186/s12935-025-03671-8)
Supplement: Supplementary file 9 — Additional file 9. Table S1. DNA fingerprinting results using 15 STR loci and the Amelogenin marker [file 12935_2025_3671_MOESM9_ESM.xlsx]

## Sheet: Sheet1
TableS1. DNA fingerprinting results using 15 STR loci and the Amelogenin marker.
No.	Cell line	D8S1179	D21S11	D7S820	CSF1PO	D3S1358	TH01	D13S317	D16S539	D2S1338	D19S433	Vwa	TPOX	D18S51	Amelogenin	D5S818	FGA
1	SNU-2729B1	11,12	29,30	8	11,12	15	6,9.3	12	9,10	24,25	14	17	8,11	16	X,Y	12	21
2	SNU-2822	15,16	30,31	8,11	7,11	15,19	6	10,11	9,13	18,24	14	14	8	14,15	X,Y	11,12	21,22
3	SNU-2913	13	30,32.2	11	10,12	15,17	7,8	8,12	9,11	17,18	13,16.2	16	8,11	19	X,Y	10,11,12	17,20
4	SNU-2918	13,15	31	10,12	11,13	15,17	6,7	8	9	20,23	12,13	16,18	8	14	X	11,12	22
5	SNU-2982-1	10,12	31.2	11	12,13	15	6,9	10,12	9,13	17,18	13	17	11	18	X	11	19,22
6	SNU-3139	13,15	30	11,12	10,11	15,17	6,9	11	9,11	19,20	13,15	17,18	8,11	19,22	X,Y	9,11	24,25
7	SNU-3294	10,11	29,30	10,12	11,12	16,17	9	9,11	11,13	20,21	13,14	16,19	8	13,15	X,Y	11,13	22,26
8	SNU-3375	10,16	32.2	11	12	14,17	6,7	8,10	12,13	18,23	14.2	17,18	11	15	X,Y	11,13	23,24
9	SNU-3573	13,15	30	10,13	11	16	7	11	9,11	18,19	13,16.2	17	8	14,20	X,Y	11	22,23
10	SNU-3608	11,13	32.2	9,11	12,13	16	7,9	9,13	9,12	18,23	14,14.2	14,16	9,11	13,15	X,Y	10	26
11	SNU-3615	10	30	11,13	15,14	17	7,9	8	11,12	22,23	13,15.2	18	8,9	12	X,Y	9,11	23,24
12	SNU-3752	11,15	30,32.2	12	9,13	15,18	6,7	11	11,15	19,24	14,14.2	17,18	8,9	18	X	9,10	19,28
13	SNU-3923T	14	29	8,12	12	15,17	6	8,12	9,11	20,27	14	18	8	14	X,Y	11	23
14	SNU-4208T	10	31.2	11	11	15	7,9	11	10,11	22,25	14,15.2	16	8	20	X	12	23
15	SNU-4223	11,14	31.2	9,11	10,11	16	9	10	10	17,23	12,14	17	8	16	X	11	24
16	SNU-4305T	14,15	29	10	12	15,16	7	8,12	11	23	13	17,18	8	16	X	11	24
17	SNU-4340T	10,15	30,32	10	11	15,16	7,9	9,12	10	23	14	17,18	8,11	17	X	9	24
18	SNU-4354T	10,11	31.2,32.2	11,12	11,12	15,17	6	9,11	11,14	17,18	14	17	11	14	X	10	20,25
19	SNU-4405	13,15	29,32.2	10,11	12	15,16	6,9	8,13	9,13	18,19	12,13	17,18	8	13	X	11	19,25
20	SNU-4482	13,14	30,31	7,11	11,12	15,16	7,9	12	9,10	23	13,13.2	18,19	8	16	X,Y	10,11	21,23
21	SNU-4492	14,16	29	10	11	17	7,9	10	9,11	18,23	13,14.2	18,19	8	15,16	X	10,12	21,22
22	SNU-4525	10,14	29,31	11,12	11,13	17	9	9	9,11	18,23	13,15	18	8,10	14	X,Y	10,13	23,24
23	SNU-4733	13,14	29	11	12	16	7	11,12	10,11	22,23	13,14.2	18	8,11	15	X,Y	11,12	25
24	SNU-4771	13,14	29	8,11	10	16,19	6,9	12	9,12	22,24	13,14	14,16	11	19	X,Y	9,11	24
25	SNU-4866	11,16	30,31	8,12	12,13	17,18	7,9	11	11,13	17,23	13	16,18	11	13	X,Y	11,13	23,24
26	SNU-5177	15	29,31	10,11	11,12	16,17	9	8,12	9,13	19,25	14	18	8,11	13,15	X,Y	10,11	21.2,24
