# Supplementary material for: Comprehensive molecular analysis of 26 newly established human pancreatic ductal adenocarcinoma cell lines reveals two clusters with variating drug sensitivities
Source: Cancer Cell Int. 2025 Feb 19;25:53. doi: 10.1186/s12935-025-03671-8 (PMC11837577; doi:10.1186/s12935-025-03671-8)
Supplement: Supplementary file 10 — Additional file 10. Table S2.Driver mutation profiles in PCCLs detected by whole exome sequencing.Point mutation type occurrences [file 12935_2025_3671_MOESM10_ESM.xlsx]

## Sheet: Table S2A.
Table S2A. Driver mutation profiles in PCCLs detected by whole exome sequencing.
Sample Name	Gene_Symbol	Chromosome	HGVS.c	HGVS.p	dbSNP_ID	Variant	Clinical significance(ClinVar)
SNU-2982-1	KRAS	12	c.35G>A	p.Gly12Asp	rs121913529	missense_variant	Pathogenic
	TP53	17	c.817C>T	p.Arg273Cys	rs121913343	missense_variant	Pathogenic
	TGFBR2	3	c.1558C>T	p.Arg520*	rs104893819	stop_gained	Pathogenic
SNU-4405	KRAS	12	c.35G>A	p.Gly12Asp	rs121913529	missense_variant	Pathogenic
SNU-4482	KRAS	12	c.35G>T	p.Gly12Val	rs121913529	missense_variant	Pathogenic
		12	c.35G>A	p.Gly12Asp	rs121913529	missense_variant	Pathogenic
SNU-4866	KRAS	12	c.35G>A	p.Gly12Asp	rs121913529	missense_variant	Pathogenic
	TP53	17	c.817C>T	p.Arg273Cys	rs121913343	missense_variant	Pathogenic
	CDKN2A	9	c.131dupA	p.Tyr44fs	.	frameshift_variant&stop_gained	Pathogenic
SNU-3923T	KRAS	12	c.35G>A	p.Gly12Asp	rs121913529	missense_variant	Pathogenic
SNU-3139	KRAS	12	c.35G>T	p.Gly12Val	rs121913529	missense_variant	Pathogenic
		12	c.35G>A	p.Gly12Asp	rs121913529	missense_variant	Pathogenic
	TP53	17	c.637C>T	p.Arg213*	.	stop_gained	Pathogenic
SNU-3608	KRAS	12	c.34G>C	p.Gly12Arg	rs121913530	missense_variant	Pathogenic
		12	c.34G>T	p.Gly12Cys	rs121913530	missense_variant	Pathogenic
	TP53	17	c.743G>A	p.Arg248Gln	rs11540652	missense_variant	Pathogenic
		17	c.91G>A	p.Val31Ile	rs201753350	missense_variant	Likely pathogenic
SNU-4733	KRAS	12	c.34G>C	p.Gly12Arg	rs121913530	missense_variant	Pathogenic
SNU-4771	KRAS	12	c.35G>A	p.Gly12Asp	rs121913529	missense_variant	Pathogenic
	TP53	17	c.994-1G>A	.	rs587782272	splice_acceptor_variant&intron_variant	Pathogenic
SNU-3573	KRAS	12	c.34G>C	p.Gly12Arg	rs121913530	missense_variant	Pathogenic
		12	c.34G>T	p.Gly12Cys	rs121913530	missense_variant	Pathogenic
SNU-2913	KRAS	12	c.35G>A	p.Gly12Asp	rs121913529	missense_variant	Pathogenic
SNU-2918	KRAS	12	c.35G>A	p.Gly12Asp	rs121913529	missense_variant	Pathogenic
		12	c.35G>T	p.Gly12Val	rs121913529	missense_variant	Pathogenic
SNU-5177	KRAS	12	c.35G>A	p.Gly12Asp	rs121913529	missense_variant	Pathogenic
	TP53	17	c.524G>A	p.Arg175His	rs28934578	missense_variant	Pathogenic
SNU-4525	KRAS	12	c.35G>A	p.Gly12Asp	rs121913529	missense_variant	Pathogenic
	TP53	17	c.524G>A	p.Arg175His	rs28934578	missense_variant	Pathogenic
SNU-4340T	KRAS	12	c.35G>T	p.Gly12Val	rs121913529	missense_variant	Pathogenic
	TP53	17	c.659A>G	p.Tyr220Cys	rs121912666	missense_variant	Pathogenic
SNU-4492	KRAS	12	c.35G>A	p.Gly12Asp	rs121913529	missense_variant	Pathogenic
	TP53	17	c.524G>A	p.Arg175His	rs28934578	missense_variant	Pathogenic
	MSH6	2	c.3261delC	p.Phe1088fs	rs267608078	frameshift_variant	Pathogenic
SNU-4305T	KRAS	12	c.35G>A	p.Gly12Asp	rs121913529	missense_variant	Pathogenic
SNU-4208T	KRAS	12	c.35G>T	p.Gly12Val	rs121913529	missense_variant	Pathogenic
	TP53	17	c.722C>A	p.Ser241Tyr	.	missense_variant	Pathogenic
	PBRM1	3	c.1744G>A	p.Gly582Ser	.	missense_variant	Pathogenic(COSMIC)
SNU-3294	KRAS	12	c.35G>A	p.Gly12Asp	rs121913529	missense_variant	Pathogenic
	TGFBR2	3	c.1019C>T	p.Thr340Met	rs34833812	missense_variant	Conflicting interpretations of pathogenicity​ Likely pathogenic(1); Uncertain significance(2); Benign(4); Likely benign(4)
SNU-2729B1	KRAS	12	c.35G>T	p.Gly12Val	rs121913529	missense_variant	Pathogenic
		12	c.35G>A	p.Gly12Asp	rs121913529	missense_variant	Pathogenic
	ERBB2	17	c.3149C>T	p.Ser1050Leu	rs199905364	missense_variant	Pathogenic(COSMIC)
SNU-3615	KRAS	12	c.34G>C	p.Gly12Arg	rs121913530	missense_variant	Pathogenic
	SMAD4	18	c.513G>C	p.Glu171Asp	rs7229678	missense_variant	not reported in ClinVar
		18	c.1333C>T	p.Arg445*	rs377767360	stop_gained	Pathogenic
SNU-3375	KRAS	12	c.35G>A	p.Gly12Asp	rs121913529	missense_variant	Pathogenic
		12	c.35G>T	p.Gly12Val	rs121913529	missense_variant	Pathogenic
SNU-3752	SMAD4	18	c.1045dupA	p.Thr349fs	.	frameshift_variant	Pathogenic
SNU-4223	TP53	17	c.721T>C	p.Ser241Pro	.	missense_variant	Likely pathogenic
	MET	7	c.632T>G	p.Leu211Trp	rs45483396	missense_variant	Conflicting interpretations of pathogenicity
SNU-4354T	TP53	17	c.524G>A	p.Arg175His	rs28934578	missense_variant	Pathogenic
SNU-2822	MET	7	n.105-2delA	.	rs34822187	splice_acceptor_variant&intron_variant	not reported in ClinVar
	ARID1B	6	c.505G>A	p.Gly169Ser	.	missense_variant	not reported in ClinVar
	SMAD4	18	c.513G>C	p.Glu171Asp	rs7229678	missense_variant	not reported in ClinVar
	MYCBP2	13	c.4492A>G	p.Ile1498Val	rs76744435	missense_variant	not reported in ClinVar
	SMARCA4	19	c.3692_3754delCCGGCATGTTCGACCAGAAGTCCTCCAGCCATGAGCGGCGCGCCTTCCTGCAGGCCATCCTGG	p.Ala1231_Leu1251del	.	disruptive_inframe_deletion	not reported in ClinVar

## Sheet: Table S2B.
TableS2B. Point mutation type occurrences. See also Figure S2
Sample Name	C>A	C>G	C>T	T>A	T>C	T>G	C>T at CpG	C>T other
SNU-2729B1	7	13	26	4	23	9	10	16
SNU-2822	6	13	29	3	31	11	9	20
SNU-2913	8	14	31	4	23	9	10	21
SNU-2918	7	9	25	4	20	10	9	16
SNU-2982-1	11	15	42	6	34	15	17	25
SNU-3139	5	6	27	3	21	5	7	20
SNU-3294	8	12	18	4	20	10	5	13
SNU-3375	5	13	23	4	23	2	8	15
SNU-3573	3	13	27	5	19	8	10	17
SNU-3608	5	15	26	8	26	9	12	14
SNU-3615	5	7	33	2	24	5	11	22
SNU-3752	8	12	32	3	24	3	11	21
SNU-3923T	8	11	41	7	27	10	15	26
SNU-4208T	13	12	35	6	30	13	10	25
SNU-4223	5	8	23	5	22	6	13	10
SNU-4305T	20	17	37	7	21	12	9	28
SNU-4340T	13	12	42	5	29	14	12	30
SNU-4354T	13	15	42	10	27	15	14	28
SNU-4405	7	11	31	5	24	7	12	19
SNU-4482	4	12	34	5	26	8	9	25
SNU-4492	6	10	35	2	21	9	18	17
SNU-4525	14	17	37	9	32	13	9	28
SNU-4733	16	20	37	8	31	13	14	23
SNU-4771	15	11	44	8	26	14	12	32
SNU-4866	9	10	39	7	31	15	16	23
SNU-5177	13	15	35	8	33	15	13	22
