# Supplementary material for: Comprehensive molecular analysis of 26 newly established human pancreatic ductal adenocarcinoma cell lines reveals two clusters with variating drug sensitivities
Source: Cancer Cell Int. 2025 Feb 19;25:53. doi: 10.1186/s12935-025-03671-8 (PMC11837577; doi:10.1186/s12935-025-03671-8)
Supplement: Supplementary file 11 — Additional file 11. Table S3. Clustering of pancreatic cancer cell lines based on transcriptomic analysis [file 12935_2025_3671_MOESM11_ESM.xlsx]

## Sheet: Sheet1
TableS3. Clustering of pancreatic cancer cell lines based on transcriptomic analysis.
Consensus Cluster			PCA			VST heatmap			GSVA			WGCNA
Cell line	Cluster		Cell line	Cluster		Cell line	Cluster		Cell line	Cluster		Cell line	Cluster
SNU-2729B1	1		SNU-2729B1	1		SNU-2729B1	1		SNU-2729B1	1		SNU-2729B1	1
SNU-2913	1		SNU-2913	1		SNU-2913	1		SNU-2913	1		SNU-2913	2
SNU-2918	1		SNU-2918	1		SNU-2918	1		SNU-2918	1		SNU-2918	2
SNU-3139	1		SNU-3139	1		SNU-3139	2		SNU-3139	1		SNU-3139	1
SNU-3294	2		SNU-3294	2		SNU-3294	2		SNU-3294	2		SNU-3294	2
SNU-3375	2		SNU-3375	2		SNU-3375	2		SNU-3375	2		SNU-3375	2
SNU-3573	2		SNU-3573	2		SNU-3573	2		SNU-3573	2		SNU-3573	2
SNU-3608	1		SNU-3608	1		SNU-3608	1		SNU-3608	1		SNU-3608	1
SNU-3615	1		SNU-3615	1		SNU-3615	1		SNU-3615	1		SNU-3615	1
SNU-3752	1		SNU-3752	2		SNU-3752	1		SNU-3752	1		SNU-3752	1
SNU-3923T	2		SNU-3923T	2		SNU-3923T	1		SNU-3923T	1		SNU-3923T	2
SNU-4208T	2		SNU-4208T	2		SNU-4208T	2		SNU-4208T	2		SNU-4208T	2
SNU-4223	1		SNU-4223	1		SNU-4223	1		SNU-4223	1		SNU-4223	1
SNU-4305T	2		SNU-4305T	2		SNU-4305T	2		SNU-4305T	1		SNU-4305T	2
SNU-4340T	1		SNU-4340T	1		SNU-4340T	1		SNU-4340T	1		SNU-4340T	1
SNU-4354T	2		SNU-4354T	2		SNU-4354T	2		SNU-4354T	1		SNU-4354T	2
SNU-4482	1		SNU-4482	2		SNU-4482	2		SNU-4482	1		SNU-4482	1
SNU-4492	1		SNU-4492	1		SNU-4492	2		SNU-4492	1		SNU-4492	1
SNU-4525	2		SNU-4525	1		SNU-4525	2		SNU-4525	2		SNU-4525	2
SNU-4733	1		SNU-4733	1		SNU-4733	1		SNU-4733	1		SNU-4733	2
SNU-4866	1		SNU-4866	1		SNU-4866	2		SNU-4866	1		SNU-4866	1
