# Supplementary material for: Comprehensive molecular analysis of 26 newly established human pancreatic ductal adenocarcinoma cell lines reveals two clusters with variating drug sensitivities
Source: Cancer Cell Int. 2025 Feb 19;25:53. doi: 10.1186/s12935-025-03671-8 (PMC11837577; doi:10.1186/s12935-025-03671-8)
Supplement: Supplementary file 12 — Additional file 12. Table S4. Variance contribution of principal components [file 12935_2025_3671_MOESM12_ESM.csv]

TableS4. Variance contribution of principal components.
Principal_Component	Variance_Explained
PC1	24.61556301
PC2	15.01027194
PC3	9.084652202
PC4	7.51995119
PC5	6.437757282
PC6	5.744258289
PC7	4.655293769
PC8	4.114181778
PC9	3.833178261
PC10	3.085229985
PC11	3.049599951
PC12	2.528990487
PC13	2.353331549
PC14	2.065849889
PC15	1.738951891
PC16	1.700944747
PC17	1.50492858
PC18	0.584186445
PC19	0.27880045
PC20	0.094078309
PC21	6.53E-30
