# Supplementary material for: Comprehensive molecular analysis of 26 newly established human pancreatic ductal adenocarcinoma cell lines reveals two clusters with variating drug sensitivities
Source: Cancer Cell Int. 2025 Feb 19;25:53. doi: 10.1186/s12935-025-03671-8 (PMC11837577; doi:10.1186/s12935-025-03671-8)
Supplement: Supplementary file 13 — Additional file 13. Table S5. AUC values for Gemcitabine and 5-FU in cell lines stratified by patient clinical regimens and responses [file 12935_2025_3671_MOESM13_ESM.xlsx]

## Sheet: Sheet1
TableS5. AUC values for Gemcitabine and 5-FU in cell lines stratified by patient clinical regimens and responses.
Cell Line	SNU2729B1	SNU2822	SNU2913	SNU2918	SNU29821	SNU3139	SNU3294	SNU3375	SNU3573	SNU3608	SNU3615	SNU3752	SNU3923T	SNU4208T	SNU4223	SNU4305T	SNU4340T	SNU4354T	SNU4405	SNU4482	SNU4492	SNU4525	SNU4733	SNU4771	SNU4866	SNU5177
5-Fu	1.93244	1.64044	1.17633	1.69479	1.46384	1.54189	2.0223	1.82835	0.570031	1.88888	1.41077	1.63509	1.93983	2.0165	1.3732	1.80419	1.96121	1.18724	1.97983	2.22238	1.90736	1.66229	1.7995	1.64951	1.99906	2.0695
Gemcitabine	1.89705	0.580653	1.19583	1.74179	0.922431	0.831486	2.03383	1.25157	1.17226	1.73465	0.943137	1.79211	1.85119	1.74365	1.37121	1.65058	1.96042	0.570613	1.77665	2.13111	1.7595	1.33129	1.75299	1.48049	1.96936	2.02938
Regimen	GEM/Erlotinib	GEM/Cisplatin	FOLFIRINOX		FOLFIRINOX	5-FU			FOLFIRINOX					FOLFIRINOX		FOLFIRINOX	FOLFIRINOX	FOLFIRINOX						FOLFIRINOX		FOLFIRINOX
Response	PD	SD	PD		SD	SD			PR					PD		SD	SD	PD						PR		PR
Regimen
Gemcitabine
SD	0.580653
PD	1.89705
5-FU								Average
PR	0.570031	1.64951	2.0695					1.42968
SD/PD	1.46384	1.54189	1.80419	1.96121	1.17633	2.0165	1.18724	1.59303
