# Supplementary material for: Comprehensive molecular analysis of 26 newly established human pancreatic ductal adenocarcinoma cell lines reveals two clusters with variating drug sensitivities
Source: Cancer Cell Int. 2025 Feb 19;25:53. doi: 10.1186/s12935-025-03671-8 (PMC11837577; doi:10.1186/s12935-025-03671-8)
Supplement: Supplementary file 14 — Additional file 14. Table S6. Quantification of protein expression by Western blot in 26 pancreatic cancer cell lines [file 12935_2025_3671_MOESM14_ESM.xlsx]

## Sheet: Sheet1
Table S6. Quantification of protein expression by Western blot in 26 pancreatic cancer cell lines.
	SNU-2729B1	SNU-2822	SNU-2913	SNU-2918	SNU-2982-1	SNU-3139	SNU-3294	SNU-3375	SNU-3573	SNU-3608	SNU-3615	SNU-3752	SNU-3923T	SNU-4208T	SNU-4223	SNU-4305T	SNU-4340T	SNU-4354T	SNU-4405	SNU-4482	SNU-4492	SNU-4525	SNU-4733	SNU-4771	SNU-4866	SNU-5177
E-Cadherin	7400.31		230.971	2925.89	453.971		1361.11	4082.36	3142.55	9665.18	5153.13	2851.23	972.456	1332.65		163.799	11305.3				547.113	2875.4	8143.26	681.79	2970.89	4097.94
Vimentin		2021.53				1899.94		21914.7												3468.41	16355.6	2430.11		11623.5
KRAS	14928.3	6874.4	6353.81	6142.94	8328.77	5362.01	9674.38	4554.2	2892.23	4544.69	13176.3	8782.03	10787.6	3019.95	1655.98	15567.3	1799.45	1162.41	5069.6	2252.36	2892.65	1544.18	4349.18	1707.7	1973.43	4999.28
EGFR	18973.8	1022.82	682.234	5747.72	70.778	3870.7	265.971	915.527	1579.11	6209.84	1007.53	2155.36	1539.72	2248.82	8402.18	617.577	1711.82	2588.94	6518.35	1811.11	2917.41	3052.77	12073.5	2516.94	3984.94	7642.48
p-EGFR														5280.77	2899.94	454.87	3086.36	159.142	17769.9	1255.65	4201.72	10890.9		7823.96	8742.65	5303.18
HER2								11116.5						399.991			2254.82			9863.18	4657.53			1590.82		83688
ERK	6138.72	8428.72	14530.6	9502.23	4095.41	15241.3	7955.06	5762.48	13202.8	9247.65	8509.25	5673.53	5431.53	791.941	1174.06	4237.96	11033		958.355	302.87	3955.01	19133.6		4247.53	15642.7
p-ERK	6159.2		15187.5	17704.1	309.113	328.284	1171.89	13697.4	18582.5	4956.6	11948.6	1276.43	529.477	6342.45	17357.8	14515.5	227.527	422.991	2630.18	1538.94	938.355	6159.31	4459.65	1140.41	1607.84	6352.77
PTEN						9786.77		19603.1									3388.6				3817.36	3309.06			5586.86	11774.7
Akt	8439.89	21215.6	8887.62	8217.18	268.113	12658.6	638.577	1202.18	18527.4	18081	16149.7	3311.89	8419.89	1448.23	1474.55	7758.06	1721.01	582.234	4741.23	2724.48	8141.77	15955.8	820.497	2878.74	18565.9	3571.64
p-Akt
mTOR	4871.77							17555.8						4553.6			1097.28			12975.6	14841.8			7603.77	2655.65	13211.7
p-mTOR	4500.48							10897.5
β-actin	8803.89	9130.13	9061.86	13676.5	7338.81	13177.5	12279	16450.4	13806.8	10303.1	18573.8	9508.98	15539.1	12201.1	17580	15564.4	16982.8	15226.2	14266.1	5454.6	8931.48	15980.4	12043.3	7086.26	17309.8	10777.1
