# Supplementary material for: Comprehensive molecular analysis of 26 newly established human pancreatic ductal adenocarcinoma cell lines reveals two clusters with variating drug sensitivities
Source: Cancer Cell Int. 2025 Feb 19;25:53. doi: 10.1186/s12935-025-03671-8 (PMC11837577; doi:10.1186/s12935-025-03671-8)
Supplement: Supplementary file 15 — Additional file 15. Table S7.Doubling times of C1 and C2 and statistical comparison using two-sample t-test.Pearson correlation analysis between doubling times and drug responses in cell lines [file 12935_2025_3671_MOESM15_ESM.xlsx]

## Sheet: TableS7A.
TableS7A. Doubling times of C1 and C2 and statistical comparison using two-sample t-test.
Cell line	Doubling Time		Cell line	Doubling Time
C1			C2
SNU-2729B1	50.4		SNU-3294	85.4
SNU-2913	22.6		SNU-3375	52.3
SNU-2918	75		SNU-3573	67.6
SNU-3139	77.2		SNU-3923T*	80.4
SNU-3608	59.5		SNU-4208T*	61.9
SNU-3615	68.4		SNU-4305T*	45.1
SNU-3752	113		SNU-4354T*	73.2
SNU-4223	79.3		SNU-4525	78.2
SNU-4340T*	85.1			68.0125
SNU-4482	48.6
SNU-4492	37.9
SNU-4733	63.8
SNU-4866	85.7
	66.6538
T-test: Two Sample Unequal Variance
	C1	C2
Mean	66.6538	68.0125
Variance	550.984	199.41
Observations	13	8
Hypothesized mean difference	0
Degrees of Freedom	19
t-Statistic	-0.165604
P(T<=t) One-tailed test	0.435109
Critical t-Value One-tailed	1.72913
P(T<=t) Two-tailed test	0.870218
Critical t-Value Two-tailed	2.09302

## Sheet: TableS7B.
TableS7B. Pearson correlation analysis between doubling times and drug responses in cell lines.
Drug	R_Value	P_Value
Everolimus	-0.00129049	0.995008
Paclitaxel	0.150361	0.463454
X5.Fu	0.143171	0.485344
Gemcitabine	0.19318	0.344387
Irinotecan	0.305103	0.129617
MitomycinC	0.159075	0.437634
Sunitinib	-0.0667135	0.746086
Erlotinib	0.114778	0.576624
MK.5108	-0.0825453	0.688505
Bupalisib	0.0820805	0.690173
Apitolisib	0.133024	0.517099
Vorinostat	0.25616	0.206544
Belinostat	0.155478	0.448197
Trametinib	0.462181	0.0174471
Afatinib	0.160235	0.434255
Cyclopamine	0.396046	0.0451903
ICG.001	0.0413371	0.841091
Olaparib	-0.129957	0.526893
